# Supplementary material for: Longevity and survival of Leptocybe invasa (Hymenoptera: Eulophidae), an invasive gall inducer on Eucalyptus, with different diets and temperatures
Source: PeerJ. 2018 Jul 25;6:e5265. doi: 10.7717/peerj.5265 (PMC6064202; doi:10.7717/peerj.5265)
Supplement: Data S1 [file peerj-06-5265-s001.xls]

## Sheet: Dados_brutos_Temperatura
Temperature	Repetition	time to die
10	1	12
10	2	6
10	3	14
10	4	15
10	5	8
10	6	8
10	7	15
10	8	14
10	9	14
10	10	8
10	11	12
10	12	11
10	13	14
10	14	6
10	15	10
10	16	12
10	17	10
10	18	13
10	19	12
10	20	15
10	21	14
10	22	14
10	23	10
10	24	9
10	25	11
	mean=	11.48
	SD=	2.8006
14	1	34
14	2	36
14	3	36
14	4	25
14	5	34
14	6	40
14	7	36
14	8	33
14	9	26
14	10	34
14	11	34
14	12	34
14	13	36
14	14	33
14	15	31
14	16	33
14	17	30
14	18	32
14	19	33
14	20	38
14	21	33
14	22	33
14	23	32
14	24	32
14	25	34
	mean=	33.28
	SD=	3.18224
18	1	29
18	2	29
18	3	32
18	4	16
18	5	34
18	6	34
18	7	31
18	8	29
18	9	31
18	10	30
18	11	28
18	12	25
18	13	30
18	14	28
18	15	31
18	16	35
18	17	23
18	18	28
18	19	30
18	20	33
18	21	31
18	22	29
18	23	29
18	24	29
18	25	30
	mean=	29.36
	SD=	3.8284
22	1	8
22	2	8
22	3	6
22	4	9
22	5	9
22	6	9
22	7	6
22	8	9
22	9	6
22	10	6
22	11	9
22	12	9
22	13	9
22	14	8
22	15	8
22	16	9
22	17	9
22	18	6
22	19	7
22	20	5
22	21	6
22	22	9
22	23	7
22	24	9
22	25	8
	mean=	7.76
	SD=	1.3626
26	1	7
26	2	2
26	3	9
26	4	7
26	5	7
26	6	7
26	7	9
26	8	9
26	9	6
26	10	7
26	11	7
26	12	9
26	13	8
26	14	7
26	15	7
26	16	8
26	17	9
26	18	8
26	19	8
26	20	9
26	21	7
26	22	8
26	23	9
26	24	8
26	25	7
	mean=	7.56
	SD=	1.47422
30	1	2
30	2	2
30	3	1
30	4	2
30	5	3
30	6	1
30	7	2
30	8	1
30	9	1
30	10	3
30	11	3
30	12	2
30	13	3
30	14	2
30	15	2
30	16	3
30	17	1
30	18	1
30	19	2
30	20	1
30	21	3
30	22	2
30	23	2
30	24	3
30	25	1
	mean=	1.96
	SD=	0.789515
34	1	3
34	2	2
34	3	2
34	4	2
34	5	1
34	6	2
34	7	3
34	8	1
34	9	1
34	10	2
34	11	3
34	12	1
34	13	1
34	14	2
34	15	1
34	16	1
34	17	1
34	18	3
34	19	1
34	20	1
34	21	2
34	22	2
34	23	2
34	24	1
34	25	2
	mean=	1.72
	SD=	0.737111

## Sheet: KM_temperatura
temperature	time to die	SURVIVAL	SDF_LCL	SDF_UCL
10	0	1	1	1
	6	1
10	6	0.92	0.71639	0.979371
	8	0.92
10	8	0.8	0.584449	0.911458
	9	0.8
10	9	0.76	0.542048	0.884278
	10	0.76
10	10	0.64	0.422148	0.793778
	11	0.64
10	11	0.56	0.347941	0.727279
	12	0.56
10	12	0.4	0.212816	0.581232
	13	0.4
10	13	0.36	0.181947	0.541979
	14	0.36
10	14	0.12	0.0302574	0.276606
	15	0.12
10	15	0
	40	0
14	0	1	1	1
	25	1
14	25	0.96	0.748385	0.994267
	26	0.96
14	26	0.92	0.71639	0.979371
	30	0.92
14	30	0.88	0.672561	0.95964
	31	0.88
14	31	0.84	0.628056	0.936733
	32	0.84
14	32	0.72	0.500887	0.855484
	33	0.72
14	33	0.48	0.278133	0.656403
	34	0.48
14	34	0.24	0.0976191	0.416716
	36	0.24
14	36	0.08	0.0139088	0.224888
	38	0.08
14	38	0.04	0.00289365	0.169894
	40	0.04
14	40	0
18	0	1	1	1
	16	1
18	16	0.96	0.748385	0.994267
	23	0.96
18	23	0.92	0.71639	0.979371
	25	0.92
18	25	0.88	0.672561	0.95964
	28	0.88
18	28	0.76	0.542048	0.884278
	29	0.76
18	29	0.52	0.312487	0.692376
	30	0.52
18	30	0.36	0.181947	0.541979
	31	0.36
18	31	0.2	0.0728356	0.372012
	32	0.2
18	32	0.16	0.0502028	0.325445
	33	0.16
18	33	0.12	0.0302574	0.276606
	34	0.12
18	34	0.04	0.00289365	0.169894
	35	0.04
18	35	0
22	0	1	1	1
	5	1
22	5	0.96	0.748385	0.994267
	6	0.96
22	6	0.72	0.500887	0.855484
	7	0.72
22	7	0.64	0.422148	0.793778
	8	0.64
22	8	0.44	0.244897	0.619361
	9	0.44
22	9	0
26	0	1	1	1
	2	1
26	2	0.96	0.748385	0.994267
	6	0.96
26	6	0.92	0.71639	0.979371
	7	0.92
26	7	0.52	0.312487	0.692376
	8	0.52
26	8	0.28	0.124209	0.459831
	9	0.28
26	9	0
30	0	1	1	1
	1	1
30	1	0.68	0.460934	0.825273
	2	0.68
30	2	0.28	0.124209	0.459831
	3	0.28
30	3	0
34	0	1	1	1
	1	1
34	1	0.56	0.347941	0.727279
	2	0.56
34	2	0.16	0.0502028	0.325445
	3	0.16
34	3	0

## Sheet: Dados_brutos_Alimento
food	repetition	time to die
pure honey	1	7
pure honey	2	11
pure honey	3	7
pure honey	4	12
pure honey	5	10
pure honey	6	8
pure honey	7	9
pure honey	8	9
pure honey	9	9
pure honey	10	8
pure honey	11	5
pure honey	12	5
pure honey	13	3
pure honey	14	5
pure honey	15	4
pure honey	16	9
pure honey	17	4
pure honey	18	5
pure honey	19	9
pure honey	20	5
pure honey	21	7
pure honey	22	8
pure honey	23	2
pure honey	24	7
pure honey	25	9
	mean=	7.08
	SD=	2.5482
honey in solution at 50%	1	3
honey in solution at 50%	2	9
honey in solution at 50%	3	6
honey in solution at 50%	4	9
honey in solution at 50%	5	9
honey in solution at 50%	6	6
honey in solution at 50%	7	12
honey in solution at 50%	8	5
honey in solution at 50%	9	10
honey in solution at 50%	10	10
honey in solution at 50%	11	9
honey in solution at 50%	12	9
honey in solution at 50%	13	3
honey in solution at 50%	14	12
honey in solution at 50%	15	9
honey in solution at 50%	16	6
honey in solution at 50%	17	10
honey in solution at 50%	18	12
honey in solution at 50%	19	12
honey in solution at 50%	20	9
honey in solution at 50%	21	12
honey in solution at 50%	22	12
honey in solution at 50%	23	9
honey in solution at 50%	24	12
honey in solution at 50%	25	8
	mean=	8.92
	SD=	2.75257
pure honey (100%) plus eucalyptus leaves	1	10
pure honey (100%) plus eucalyptus leaves	2	6
pure honey (100%) plus eucalyptus leaves	3	7
pure honey (100%) plus eucalyptus leaves	4	8
pure honey (100%) plus eucalyptus leaves	5	5
pure honey (100%) plus eucalyptus leaves	6	10
pure honey (100%) plus eucalyptus leaves	7	2
pure honey (100%) plus eucalyptus leaves	8	12
pure honey (100%) plus eucalyptus leaves	9	8
pure honey (100%) plus eucalyptus leaves	10	7
pure honey (100%) plus eucalyptus leaves	11	7
pure honey (100%) plus eucalyptus leaves	12	8
pure honey (100%) plus eucalyptus leaves	13	6
pure honey (100%) plus eucalyptus leaves	14	5
pure honey (100%) plus eucalyptus leaves	15	8
pure honey (100%) plus eucalyptus leaves	16	4
pure honey (100%) plus eucalyptus leaves	17	5
pure honey (100%) plus eucalyptus leaves	18	3
pure honey (100%) plus eucalyptus leaves	19	10
pure honey (100%) plus eucalyptus leaves	20	8
pure honey (100%) plus eucalyptus leaves	21	2
pure honey (100%) plus eucalyptus leaves	22	5
pure honey (100%) plus eucalyptus leaves	23	12
pure honey (100%) plus eucalyptus leaves	24	12
pure honey (100%) plus eucalyptus leaves	25	5
	mean=	7
	SD=	2.91548
eucalyptus leaves	1	3
eucalyptus leaves	2	2
eucalyptus leaves	3	1
eucalyptus leaves	4	1
eucalyptus leaves	5	1
eucalyptus leaves	6	2
eucalyptus leaves	7	5
eucalyptus leaves	8	3
eucalyptus leaves	9	2
eucalyptus leaves	10	3
eucalyptus leaves	11	2
eucalyptus leaves	12	2
eucalyptus leaves	13	2
eucalyptus leaves	14	3
eucalyptus leaves	15	3
eucalyptus leaves	16	2
eucalyptus leaves	17	2
eucalyptus leaves	18	3
eucalyptus leaves	19	1
eucalyptus leaves	20	1
eucalyptus leaves	21	2
eucalyptus leaves	22	2
eucalyptus leaves	23	2
eucalyptus leaves	24	2
eucalyptus leaves	25	2
	mean=	2.16
	SD=	0.898146
distilled water	1	1
distilled water	2	1
distilled water	3	1
distilled water	4	1
distilled water	5	1
distilled water	6	1
distilled water	7	2
distilled water	8	2
distilled water	9	1
distilled water	10	1
distilled water	11	2
distilled water	12	1
distilled water	13	1
distilled water	14	2
distilled water	15	2
distilled water	16	2
distilled water	17	1
distilled water	18	2
distilled water	19	1
distilled water	20	2
distilled water	21	2
distilled water	22	2
distilled water	23	1
distilled water	24	2
distilled water	25	1
	mean=	1.44
	SD=	0.506623
no food	1	2
no food	2	1
no food	3	2
no food	4	2
no food	5	1
no food	6	2
no food	7	1
no food	8	1
no food	9	2
no food	10	2
no food	11	2
no food	12	2
no food	13	1
no food	14	2
no food	15	1
no food	16	1
no food	17	1
no food	18	1
no food	19	2
no food	20	1
no food	21	2
no food	22	2
no food	23	2
no food	24	2
no food	25	1
	mean=	1.56
	SD=	0.506623

## Sheet: KM_Alimento
Diets	time to die	SURVIVAL	SDF_LCL	SDF_UCL	STRATUM
distilled water	0	1	1	1	1
	1	1
distilled water	1	0.44	0.244897	0.619361	1
	2	0.44
distilled water	2	0			1
	12	0
eucalyptus leaves	0	1	1	1	2
	1	1
eucalyptus leaves	1	0.8	0.584449	0.911458	2
	2	0.8
eucalyptus leaves	2	0.28	0.124209	0.459831	2
	3	0.28
eucalyptus leaves	3	0.04	0.00289365	0.169894	2
	5	0.04
eucalyptus leaves	5	0			2
	12	0
pure honey	0	1	1	1	3
	2	1
pure honey	2	0.96	0.748385	0.994267	3
	3	0.96
pure honey	3	0.92	0.71639	0.979371	3
	4	0.92
pure honey	4	0.84	0.628056	0.936733	3
	5	0.84
pure honey	5	0.64	0.422148	0.793778	3
	7	0.64
pure honey	7	0.48	0.278133	0.656403	3
	8	0.48
pure honey	8	0.36	0.181947	0.541979	3
	9	0.36
pure honey	9	0.12	0.0302574	0.276606	3
	10	0.12
pure honey	10	0.08	0.0139088	0.224888	3
	11	0.08
pure honey	11	0.04	0.00289365	0.169894	3
	12	0.04
pure honey	12	0			3
	12	0
pure honey in solution at 50%	0	1	1	1	4
	3	1
pure honey in solution at 50%	3	0.92	0.71639	0.979371	4
	5	0.92
pure honey in solution at 50%	5	0.88	0.672561	0.95964	4
	6	0.88
pure honey in solution at 50%	6	0.76	0.542048	0.884278	4
	8	0.76
pure honey in solution at 50%	8	0.72	0.500887	0.855484	4
	9	0.72
pure honey in solution at 50%	9	0.4	0.212816	0.581232	4
	10	0.4
pure honey in solution at 50%	10	0.28	0.124209	0.459831	4
	12	0.28
pure honey in solution at 50%	12	0			4
pure honey plus eucalyptus leaves	0	1	1	1	5
	2	1
pure honey plus eucalyptus leaves	2	0.92	0.71639	0.979371	5
	3	0.92
pure honey plus eucalyptus leaves	3	0.88	0.672561	0.95964	5
	4	0.88
pure honey plus eucalyptus leaves	4	0.84	0.628056	0.936733	5
	5	0.84
pure honey plus eucalyptus leaves	5	0.64	0.422148	0.793778	5
	6	0.64
pure honey plus eucalyptus leaves	6	0.56	0.347941	0.727279	5
	7	0.56
pure honey plus eucalyptus leaves	7	0.44	0.244897	0.619361	5
	8	0.44
pure honey plus eucalyptus leaves	8	0.24	0.0976191	0.416716	5
	10	0.24
pure honey plus eucalyptus leaves	10	0.12	0.0302574	0.276606	5
	12	0.12
pure honey plus eucalyptus leaves	12	0			5
no food	0	1	1	1	6
	1	1
no food	1	0.56	0.347941	0.727279	6
	2	0.56
no food	2	0			6
